# Supplementary material for: Molecular and Functional Characterisation of a Novel Intragenic 12q24.21 Deletion Resulting in MED13L Haploinsufficiency Syndrome
Source: Medicina (Kaunas). 2023 Jun 29;59(7):1225. doi: 10.3390/medicina59071225 (PMC10385642; doi:10.3390/medicina59071225)
Supplement: Supplementary file 1 [file medicina-59-01225-s001.zip]

Archive with 1 entries (1 files):
- medicina-2445400-supplementary.pdf
